# Supplementary material for: Investigating the Causes of an Extinction Catastrophe: Controlling Introduced Predators Remains Essential for Conserving Australia’s Mammals
Source: Bioscience. 2026 Jan 21;76(3):294–307. doi: 10.1093/biosci/biaf204 (PMC13032872; doi:10.1093/biosci/biaf204)
Supplement: biaf204_Supplemental_Files [file biaf204_supplemental_files.zip]

Archive with 3 entries (3 files):
- Figure_captions_double-spaced.docx
- S1_confounded_dating.docx
- Supplement 2_word.docx
